# Supplementary material for: Evaluation of Anticancer and Anti-Inflammatory Activities of Some Synthetic Rearranged Abietanes
Source: Int J Mol Sci. 2023 Sep 1;24(17):13583. doi: 10.3390/ijms241713583 (PMC10487843; doi:10.3390/ijms241713583)
Supplement: Supplementary file 1 [file ijms-24-13583-s001.zip]

Archive with 1 entries (1 files):
- ijms-2562374-supplementary.pdf
